# Supplementary material for: A temporal (phospho-)proteomic dataset of neurotrophic receptor tyrosine kinase signalling in neuroblastoma
Source: Sci Data. 2024 Oct 10;11:1111. doi: 10.1038/s41597-024-03965-y (PMC11467210; doi:10.1038/s41597-024-03965-y)
Supplement: Supplementary file 1 — Supplementary Table S1 [file 41597_2024_3965_MOESM1_ESM.xlsx]

## Sheet: Supplementary Table S1
Total proteomics - Raw data deposited in the PRIDE database with accession number: PXD054441
Cell line	Receptor overexpressed	Ligand treatment	File names of replicates
			Biological replicate 1	Biological replicate 2	Biological replicate 3
SH-SY5Y/NTRK1	TrkA	0	221012kw_SMaherProteomeSYS1_S3-A1_1_11667	221012kw_SMaherProteomeSYS2_S3-A3_1_11669	221012kw_SMaherProteomeSYS3_S3-A5_1_11671
			221012kw_SMaherProteomeSYS1_S3-A2_1_11668	221012kw_SMaherProteomeSYS2_S3-A4_1_11670	221012kw_SMaherProteomeSYS3_S3-A6_1_11672
		10 min NGF	221012kw_SMaherProteomeSYS4_S3-A7_1_11673	221012kw_SMaherProteomeSYS5_S3-A9_1_11675	221012kw_SMaherProteomeSYS6_S3-A11_1_11677
			221012kw_SMaherProteomeSYS4_S3-A8_1_11674	221012kw_SMaherProteomeSYS5_S3-A10_1_11676	221012kw_SMaherProteomeSYS6_S3-A12_1_11678
		45 min NGF	221012kw_SMaherProteomeSYS7_S3-B1_1_11679	221012kw_SMaherProteomeSYS8_S3-B3_1_11681	221012kw_SMaherProteomeSYS9_S3-B5_1_11683
			221012kw_SMaherProteomeSYS7_S3-B2_1_11680	221012kw_SMaherProteomeSYS8_S3-B4_1_11682	221012kw_SMaherProteomeSYS9_S3-B6_1_11684
		24 h NGF	221012kw_SMaherProteomeSYS10_S3-B7_1_11685	221012kw_SMaherProteomeSYS11_S3-B9_1_11687	221012kw_SMaherProteomeSYS12_S3-B11_1_11689
			221012kw_SMaherProteomeSYS10_S3-B8_1_11686	221012kw_SMaherProteomeSYS11_S3-B10_1_11688	221012kw_SMaherProteomeSYS12_S3-B12_1_11690
SH-SY5Y/NTRK2	TrkB	0	221012kw_SMaherProteomeSYS13_S1-A1_1_11691	221012kw_SMaherProteomeSYS14_S1-A3_1_11693	221012kw_SMaherProteomeSYS15_S1-A5_1_11695
			221012kw_SMaherProteomeSYS13_S1-A2_1_11692	221012kw_SMaherProteomeSYS14_S1-A4_1_11694	221012kw_SMaherProteomeSYS15_S1-A6_1_11696
		10 min BDNF	221012kw_SMaherProteomeSYS16_S1-A7_1_11697	221012kw_SMaherProteomeSYS17_S1-A9_1_11699	221012kw_SMaherProteomeSYS18_S1-A11_1_11701
			221012kw_SMaherProteomeSYS16_S1-A8_1_11698	221012kw_SMaherProteomeSYS17_S1-A10_1_11700	221012kw_SMaherProteomeSYS18_S1-A12_1_11702
		45 min BDNF	221012kw_SMaherProteomeSYS19_S1-B1_1_11703	221012kw_SMaherProteomeSYS20_S1-B3_1_11705	221012kw_SMaherProteomeSYS21_S1-B5_1_11707
			221012kw_SMaherProteomeSYS19_S1-B2_1_11704	221012kw_SMaherProteomeSYS20_S1-B4_1_11706	221012kw_SMaherProteomeSYS21_S1-B6_1_11708
		24 h BDNF	221012kw_SMaherProteomeSYS22_S1-B7_1_11709	221012kw_SMaherProteomeSYS23_S1-B9_1_11711	221012kw_SMaherProteomeSYS24_S1-B11_1_11713
			221012kw_SMaherProteomeSYS22_S1-B8_1_11710	221012kw_SMaherProteomeSYS23_S1-B10_1_11712	221012kw_SMaherProteomeSYS24_S1-B12_1_11714
SH-SY5Y/NTRK3	TrkC	0	221012kw_SMaherProteomeSYS25_S1-A1_1_11715	221012kw_SMaherProteomeSYS26_S1-A3_1_11717	221012kw_SMaherProteomeSYS27_S1-A5_1_11719
			221012kw_SMaherProteomeSYS25_S1-A2_1_11716	221012kw_SMaherProteomeSYS26_S1-A4_1_11718	221012kw_SMaherProteomeSYS27_S1-A6_1_11720
		10 min NT-3	221012kw_SMaherProteomeSYS28_S1-A7_1_11721	221012kw_SMaherProteomeSYS29_S1-A9_1_11723	221012kw_SMaherProteomeSYS30_S1-A11_1_11725
			221012kw_SMaherProteomeSYS28_S1-A8_1_11722	221012kw_SMaherProteomeSYS29_S1-A10_1_11724	221012kw_SMaherProteomeSYS30_S1-A12_1_11726
		45 min NT-3	221012kw_SMaherProteomeSYS31_S1-B1_1_11727	221012kw_SMaherProteomeSYS32_S1-B3_1_11729	221012kw_SMaherProteomeSYS33_S1-B5_1_11731
			221012kw_SMaherProteomeSYS31_S1-B2_1_11728	221012kw_SMaherProteomeSYS32_S1-B4_1_11730	221012kw_SMaherProteomeSYS33_S1-B6_1_11732
		24 h NT-3	221012kw_SMaherProteomeSYS34_S1-B7_1_11733	221012kw_SMaherProteomeSYS35_S1-B9_1_11735	221012kw_SMaherProteomeSYS36_S1-B11_1_11737
			221012kw_SMaherProteomeSYS34_S1-B8_1_11734	221012kw_SMaherProteomeSYS35_S1-B10_1_11736	221012kw_SMaherProteomeSYS36_S1-B12_1_11738
NBLS/NTRK1	TrkA	0	221012kw_SMaherProteomeNBLS1_S1-A1_1_11522	221012kw_SMaherProteomeNBLS2_S1-A3_1_11524	221012kw_SMaherProteomeNBLS3_S1-A5_1_11526
			221012kw_SMaherProteomeNBLS1_S1-A2_1_11523	221012kw_SMaherProteomeNBLS2_S1-A4_1_11525	221012kw_SMaherProteomeNBLS3_S1-A6_1_11527
		10 min NGF	221012kw_SMaherProteomeNBLS4_S1-A7_1_11528	221012kw_SMaherProteomeNBLS5_S1-A9_1_11530	221012kw_SMaherProteomeNBLS6_S1-A11_1_11532
			221012kw_SMaherProteomeNBLS4_S1-A8_1_11529	221012kw_SMaherProteomeNBLS5_S1-A10_1_11531	221012kw_SMaherProteomeNBLS6_S1-A12_1_11533
		45 min NGF	221012kw_SMaherProteomeNBLS7_S1-B1_1_11535	221012kw_SMaherProteomeNBLS8_S1-B3_1_11537	221012kw_SMaherProteomeNBLS9_S1-B5_1_11539
			221012kw_SMaherProteomeNBLS7_S1-B2_1_11536	221012kw_SMaherProteomeNBLS8_S1-B4_1_11538	221012kw_SMaherProteomeNBLS9_S1-B6_1_11540
		24 h NGF	221012kw_SMaherProteomeNBLS10_S1-B7_1_11541	221012kw_SMaherProteomeNBLS11_S1-B9_1_11543	221012kw_SMaherProteomeNBLS12_S1-B11_1_11545
			221012kw_SMaherProteomeNBLS10_S1-B8_1_11542	221012kw_SMaherProteomeNBLS11_S1-B10_1_11544	221012kw_SMaherProteomeNBLS12_S1-B12_1_11546
NBLS/NTRK2	TrkB	0	221012kw_SMaherProteomeNBLS13_S3-A1_1_11547	221012kw_SMaherProteomeNBLS14_S3-A3_1_11549	221012kw_SMaherProteomeNBLS15_S3-A5_1_11551
			221012kw_SMaherProteomeNBLS13_S3-A2_1_11548	221012kw_SMaherProteomeNBLS14_S3-A4_1_11550	221012kw_SMaherProteomeNBLS15_S3-A6_1_11552
		10 min BDNF	221012kw_SMaherProteomeNBLS16_S3-A7_1_11553	221012kw_SMaherProteomeNBLS17_S3-A9_1_11555	221012kw_SMaherProteomeNBLS18_S3-A11_1_11557
			221012kw_SMaherProteomeNBLS16_S3-A8_1_11554	221012kw_SMaherProteomeNBLS17_S3-A10_1_11556	221012kw_SMaherProteomeNBLS18_S3-A12_1_11558
		45 min BDNF	221012kw_SMaherProteomeNBLS19_S3-B1_1_11559	221012kw_SMaherProteomeNBLS20_S3-B3_1_11561	221012kw_SMaherProteomeNBLS21_S3-B5_1_11563
			221012kw_SMaherProteomeNBLS19_S3-B2_1_11560	221012kw_SMaherProteomeNBLS20_S3-B4_1_11562	221012kw_SMaherProteomeNBLS21_S3-B6_1_11564
		24 h BDNF	221012kw_SMaherProteomeNBLS22_S3-B7_1_11565	221012kw_SMaherProteomeNBLS23_S3-B9_1_11567	221012kw_SMaherProteomeNBLS24_S3-B11_1_11569
			221012kw_SMaherProteomeNBLS22_S3-B8_1_11566	221012kw_SMaherProteomeNBLS23_S3-B10_1_11568	221012kw_SMaherProteomeNBLS24_S3-B12_1_11570
NBLS/NTRK3	TrkC	0	221012kw_SMaherProteomeNBLS25_S1-A1_1_11571	221012kw_SMaherProteomeNBLS26_S1-A3_1_11573	221012kw_SMaherProteomeNBLS27_S1-A5_1_11575
			221012kw_SMaherProteomeNBLS25_S1-A2_1_11572	221012kw_SMaherProteomeNBLS26_S1-A4_1_11574	221012kw_SMaherProteomeNBLS27_S1-A6_1_11576
		10 min NT-3	221012kw_SMaherProteomeNBLS28_S1-A7_1_11577	221012kw_SMaherProteomeNBLS29_S1-A9_1_11579	221012kw_SMaherProteomeNBLS30_S1-A11_1_11581
			221012kw_SMaherProteomeNBLS28_S1-A8_1_11578	221012kw_SMaherProteomeNBLS29_S1-A10_1_11580	221012kw_SMaherProteomeNBLS30_S1-A12_1_11582
		45 min NT-3	221012kw_SMaherProteomeNBLS31_S1-B1_1_11583	221012kw_SMaherProteomeNBLS32_S1-B3_1_11585	221012kw_SMaherProteomeNBLS33_S1-B5_1_11587
			221012kw_SMaherProteomeNBLS31_S1-B2_1_11584	221012kw_SMaherProteomeNBLS32_S1-B4_1_11586	221012kw_SMaherProteomeNBLS33_S1-B6_1_11588
		24 h NT-3	221012kw_SMaherProteomeNBLS34_S1-B7_1_11589	221012kw_SMaherProteomeNBLS35_S1-B9_1_11591	221012kw_SMaherProteomeNBLS36_S1-B11_1_11593
			221012kw_SMaherProteomeNBLS34_S1-B8_1_11590	221012kw_SMaherProteomeNBLS35_S1-B10_1_11592	221012kw_SMaherProteomeNBLS36_S1-B12_1_11594
NLF/NTRK1	TrkA	0	221012kw_SMaherProteomeNLF1_S1-A1_1_11595	* 221012kw_SMaherProteomeNLF2_S1-A3_1_11597	221012kw_SMaherProteomeNLF3_S1-A5_1_11599
			221012kw_SMaherProteomeNLF1_S1-A2_1_11596	221012kw_SMaherProteomeNLF2_S1-A4_1_11598	221012kw_SMaherProteomeNLF3_S1-A6_1_11600
		10 min NGF	221012kw_SMaherProteomeNLF4_S1-A7_1_11601	221012kw_SMaherProteomeNLF5_S1-A9_1_11603	221012kw_SMaherProteomeNLF6_S1-A11_1_11605
			221012kw_SMaherProteomeNLF4_S1-A8_1_11602	221012kw_SMaherProteomeNLF5_S1-A10_1_11604	221012kw_SMaherProteomeNLF6_S1-A12_1_11606
		45 min NGF	221012kw_SMaherProteomeNLF7_S1-B1_1_11607	221012kw_SMaherProteomeNLF8_S1-B3_1_11609	221012kw_SMaherProteomeNLF9_S1-B5_1_11611
			221012kw_SMaherProteomeNLF7_S1-B2_1_11608	221012kw_SMaherProteomeNLF8_S1-B4_1_11610	221012kw_SMaherProteomeNLF9_S1-B6_1_11612
		24 h NGF	221012kw_SMaherProteomeNLF10_S1-B7_1_11613	221012kw_SMaherProteomeNLF11_S1-B9_1_11615	221012kw_SMaherProteomeNLF12_S1-B11_1_11617
			221012kw_SMaherProteomeNLF10_S1-B8_1_11614	221012kw_SMaherProteomeNLF11_S1-B10_1_11616	221012kw_SMaherProteomeNLF12_S1-B12_1_11618
NLF/NTRK2	TrkB	0	221012kw_SMaherProteomeNLF13_S3-A1_1_11619	221012kw_SMaherProteomeNLF14_S3-A3_1_11621	221012kw_SMaherProteomeNLF15_S3-A5_1_11623
			221012kw_SMaherProteomeNLF13_S3-A2_1_11620	221012kw_SMaherProteomeNLF14_S3-A4_1_11622	221012kw_SMaherProteomeNLF15_S3-A6_1_11624
		10 min BDNF	221012kw_SMaherProteomeNLF16_S3-A7_1_11625	221012kw_SMaherProteomeNLF17_S3-A9_1_11627	221012kw_SMaherProteomeNLF18_S3-A11_1_11629
			221012kw_SMaherProteomeNLF16_S3-A8_1_11626	221012kw_SMaherProteomeNLF17_S3-A10_1_11628	221012kw_SMaherProteomeNLF18_S3-A12_1_11630
		45 min BDNF	221012kw_SMaherProteomeNLF19_S3-B1_1_11631	221012kw_SMaherProteomeNLF20_S3-B3_1_11633	221012kw_SMaherProteomeNLF21_S3-B5_1_11635
			221012kw_SMaherProteomeNLF19_S3-B2_1_11632	221012kw_SMaherProteomeNLF20_S3-B4_1_11634	221012kw_SMaherProteomeNLF21_S3-B6_1_11636
		24 h BDNF	221012kw_SMaherProteomeNLF22_S3-B7_1_11637	221012kw_SMaherProteomeNLF23_S3-B9_1_11639	221012kw_SMaherProteomeNLF24_S3-B11_1_11641
			221012kw_SMaherProteomeNLF22_S3-B8_1_11638	221012kw_SMaherProteomeNLF23_S3-B10_1_11640	221012kw_SMaherProteomeNLF24_S3-B12_1_11642
NLF/NTRK3	TrkC	0	221012kw_SMaherProteomeNLF25_S1-A1_1_11643	221012kw_SMaherProteomeNLF26_S1-A3_1_11645	221012kw_SMaherProteomeNLF27_S1-A5_1_11647
			221012kw_SMaherProteomeNLF25_S1-A2_1_11644	221012kw_SMaherProteomeNLF26_S1-A4_1_11646	221012kw_SMaherProteomeNLF27_S1-A6_1_11648
		10 min NT-3	221012kw_SMaherProteomeNLF28_S1-A7_1_11649	221012kw_SMaherProteomeNLF29_S1-A9_1_11651	221012kw_SMaherProteomeNLF30_S1-A11_1_11653
			221012kw_SMaherProteomeNLF28_S1-A8_1_11650	221012kw_SMaherProteomeNLF29_S1-A10_1_11652	221012kw_SMaherProteomeNLF30_S1-A12_1_11654
		45 min NT-3	221012kw_SMaherProteomeNLF31_S1-B1_1_11655	221012kw_SMaherProteomeNLF32_S1-B3_1_11657	221012kw_SMaherProteomeNLF33_S1-B5_1_11659
			221012kw_SMaherProteomeNLF31_S1-B2_1_11656	221012kw_SMaherProteomeNLF32_S1-B4_1_11658	221012kw_SMaherProteomeNLF33_S1-B6_1_11660
		24 h NT-3	221012kw_SMaherProteomeNLF34_S1-B7_1_11661	221012kw_SMaherProteomeNLF35_S1-B9_1_11663	221012kw_SMaherProteomeNLF36_S1-B11_1_11665
			221012kw_SMaherProteomeNLF34_S1-B8_1_11662	221012kw_SMaherProteomeNLF35_S1-B10_1_11664	221012kw_SMaherProteomeNLF36_S1-B12_1_11666
Total proteomics - Processed data
File name		Data description
Proteome_combined_protein.tsv		Fragpipe Output File
intensities.rds		Normalised & Imputed data - Available on figshare (https://doi.org/10.6084/m9.figshare.26863267)
Note: *Sample marked with asterix was removed after preprocessing and normalisation due to low number of proteins identified.
