# Supplementary material for: A temporal (phospho-)proteomic dataset of neurotrophic receptor tyrosine kinase signalling in neuroblastoma
Source: Sci Data. 2024 Oct 10;11:1111. doi: 10.1038/s41597-024-03965-y (PMC11467210; doi:10.1038/s41597-024-03965-y)
Supplement: Supplementary file 2 — Supplementary Table S2 [file 41597_2024_3965_MOESM2_ESM.xlsx]

## Sheet: Supplementary Table S2
Phosphoroteomics - Raw data deposited in the PRIDE database with accession number: PXD054441
Cell line	Receptor overexpressed	Ligand treatment	File names of replicates
			Biological replicate 1	Biological replicate 2	Biological replicate 3
SH-SY5Y/NTRK1	TrkA	0	220724kw_SMaher SYSyTRK_Phos1_S4-A1_1_10561	220724kw_SMaher SYSyTRK_Phos2_S4-A3_1_10563	220724kw_SMaher SYSyTRK_Phos3_S4-A5_1_10565
			220724kw_SMaher SYSyTRK_Phos1_S4-A2_1_10562	220724kw_SMaher SYSyTRK_Phos2_S4-A4_1_10564	220724kw_SMaher SYSyTRK_Phos3_S4-A6_1_10566
		10 min NGF	220724kw_SMaher SYSyTRK_Phos4_S4-A7_1_10567	220724kw_SMaher SYSyTRK_Phos5_S4-A9_1_10569	220724kw_SMaher SYSyTRK_Phos6_S4-A11_1_10571
			220724kw_SMaher SYSyTRK_Phos4_S4-A8_1_10568	220724kw_SMaher SYSyTRK_Phos5_S4-A10_1_10570	220724kw_SMaher SYSyTRK_Phos6_S4-A12_1_10572
		45 min NGF	220724kw_SMaher SYSyTRK_Phos7_S4-B1_1_10573	220724kw_SMaher SYSyTRK_Phos8_S4-B3_1_10575	220724kw_SMaher SYSyTRK_Phos9_S4-B5_1_10577
			220724kw_SMaher SYSyTRK_Phos7_S4-B2_1_10574	220724kw_SMaher SYSyTRK_Phos8_S4-B4_1_10576	220724kw_SMaher SYSyTRK_Phos9_S4-B6_1_10578
		24 h NGF	220724kw_SMaher SYSyTRK_Phos10_S4-B7_1_10579	220724kw_SMaher SYSyTRK_Phos11_S4-B9_1_10581	220724kw_SMaher SYSyTRK_Phos12_S4-B11_1_10583
			220724kw_SMaher SYSyTRK_Phos10_S4-B8_1_10580	220724kw_SMaher SYSyTRK_Phos11_S4-B10_1_10582	220724kw_SMaher SYSyTRK_Phos12_S4-B12_1_10584
SH-SY5Y/NTRK2	TrkB	0	220724kw_SMaher SYSyTRK_Phos13_S4-A1_1_10585	220724kw_SMaher SYSyTRK_Phos14_S4-A3_1_10587	220724kw_SMaher SYSyTRK_Phos15_S4-A5_1_10589
			220724kw_SMaher SYSyTRK_Phos13_S4-A2_1_10586	220724kw_SMaher SYSyTRK_Phos14_S4-A4_1_10588	220724kw_SMaher SYSyTRK_Phos15_S4-A6_1_10590
		10 min BDNF	220724kw_SMaher SYSyTRK_Phos16_S4-A7_1_10591	220724kw_SMaher SYSyTRK_Phos17_S4-A9_1_10593	220724kw_SMaher SYSyTRK_Phos18_S4-A11_1_10595
			220724kw_SMaher SYSyTRK_Phos16_S4-A8_1_10592	220724kw_SMaher SYSyTRK_Phos17_S4-A10_1_10594	220724kw_SMaher SYSyTRK_Phos18_S4-A12_1_10596
		45 min BDNF	220724kw_SMaher SYSyTRK_Phos19_S4-B1_1_10597	220724kw_SMaher SYSyTRK_Phos20_S4-B3_1_10599	220724kw_SMaher SYSyTRK_Phos21_S4-B5_1_10601
			220724kw_SMaher SYSyTRK_Phos19_S4-B2_1_10598	220724kw_SMaher SYSyTRK_Phos20_S4-B4_1_10600	220724kw_SMaher SYSyTRK_Phos21_S4-B6_1_10602
		24 h BDNF	220724kw_SMaher SYSyTRK_Phos22_S4-B7_1_10603	220724kw_SMaher SYSyTRK_Phos23_S4-B9_1_10605	220724kw_SMaher SYSyTRK_Phos24_S4-B11_1_10607
			220724kw_SMaher SYSyTRK_Phos22_S4-B8_1_10604	220724kw_SMaher SYSyTRK_Phos23_S4-B10_1_10606	220724kw_SMaher SYSyTRK_Phos24_S4-B12_1_10608
SH-SY5Y/NTRK3	TrkC	0	220724kw_SMaher SYSyTRK_Phos25_S4-C1_1_10609	220724kw_SMaher SYSyTRK_Phos26_S4-C3_1_10611	220724kw_SMaher SYSyTRK_Phos27_S4-C5_1_10613
			220724kw_SMaher SYSyTRK_Phos25_S4-C2_1_10610	220724kw_SMaher SYSyTRK_Phos26_S4-C4_1_10612	220724kw_SMaher SYSyTRK_Phos27_S4-C6_1_10614
		10 min NT-3	220724kw_SMaher SYSyTRK_Phos28_S4-C7_1_10615	220724kw_SMaher SYSyTRK_Phos29_S1-A1_1_10617	220724kw_SMaher SYSyTRK_Phos30_S1-A3_1_10619
			220724kw_SMaher SYSyTRK_Phos28_S4-C8_1_10616	220724kw_SMaher SYSyTRK_Phos29_S1-A2_1_10618	220724kw_SMaher SYSyTRK_Phos30_S1-A4_1_10620
		45 min NT-3	220724kw_SMaher SYSyTRK_Phos31_S1-A5_1_10621	220724kw_SMaher SYSyTRK_Phos32_S1-A7_1_10623	220724kw_SMaher SYSyTRK_Phos33_S1-A9_1_10625
			220724kw_SMaher SYSyTRK_Phos31_S1-A6_1_10622	220724kw_SMaher SYSyTRK_Phos32_S1-A8_1_10624	220724kw_SMaher SYSyTRK_Phos33_S1-A10_1_10626
		24 h NT-3	220724kw_SMaher SYSyTRK_Phos34_S1-A11_1_10627	220724kw_SMaher SYSyTRK_Phos35_S1-B1_1_10629	220724kw_SMaher SYSyTRK_Phos36_S1-B3_1_10631
			220724kw_SMaher SYSyTRK_Phos34_S1-A12_1_10628	220724kw_SMaher SYSyTRK_Phos35_S1-B2_1_10630	220724kw_SMaher SYSyTRK_Phos36_S1-B4_1_10632
NBLS/NTRK1	TrkA	0	220724kw_SMaher NBLsTRK_Phos1_S1-B5_1_10633	220724kw_SMaher NBLsTRK_Phos2_S1-B7_1_10635	220724kw_SMaher NBLsTRK_Phos3_S1-B9_1_10637
			220724kw_SMaher NBLsTRK_Phos1_S1-B6_1_10634	220724kw_SMaher NBLsTRK_Phos2_S1-B8_1_10636	220724kw_SMaher NBLsTRK_Phos3_S1-B10_1_10638
		10 min NGF	220724kw_SMaher NBLsTRK_Phos4_S1-B11_1_10639	220724kw_SMaher NBLsTRK_Phos5_S1-C1_1_10641	220724kw_SMaher NBLsTRK_Phos6_S1-C3_1_10643
			220724kw_SMaher NBLsTRK_Phos4_S1-B12_1_10640	220724kw_SMaher NBLsTRK_Phos5_S1-C2_1_10642	220724kw_SMaher NBLsTRK_Phos6_S1-C4_1_10644
		45 min NGF	220724kw_SMaher NBLsTRK_Phos7_S1-C5_1_10645	220724kw_SMaher NBLsTRK_Phos8_S1-C7_1_10647	220724kw_SMaher NBLsTRK_Phos9_S1-C9_1_10649
			220724kw_SMaher NBLsTRK_Phos7_S1-C6_1_10646	220724kw_SMaher NBLsTRK_Phos8_S1-C8_1_10648	220724kw_SMaher NBLsTRK_Phos9_S1-C10_1_10650
		24 h NGF	220724kw_SMaher NBLsTRK_Phos10_S1-C11_1_10651	220724kw_SMaher NBLsTRK_Phos11_S1-D1_1_10653	220724kw_SMaher NBLsTRK_Phos12_S1-D3_1_10655
			220724kw_SMaher NBLsTRK_Phos10_S1-C12_1_10652	220724kw_SMaher NBLsTRK_Phos11_S1-D2_1_10654	220724kw_SMaher NBLsTRK_Phos12_S1-D4_1_10656
NBLS/NTRK2	TrkB	0	220724kw_SMaher NBLsTRK_Phos13_S3-A1_1_10657	220724kw_SMaher NBLsTRK_Phos14_S3-A3_1_10659	220724kw_SMaher NBLsTRK_Phos15_S3-A5_1_10661
			220724kw_SMaher NBLsTRK_Phos13_S3-A2_1_10658	220724kw_SMaher NBLsTRK_Phos14_S3-A4_1_10660	220724kw_SMaher NBLsTRK_Phos15_S3-A6_1_10662
		10 min BDNF	220724kw_SMaher NBLsTRK_Phos16_S3-A7_1_10663	220724kw_SMaher NBLsTRK_Phos17_S3-A9_1_10665	220724kw_SMaher NBLsTRK_Phos18_S3-A11_1_10667
			220724kw_SMaher NBLsTRK_Phos16_S3-A8_1_10664	220724kw_SMaher NBLsTRK_Phos17_S3-A10_1_10666	220724kw_SMaher NBLsTRK_Phos18_S3-A12_1_10668
		45 min BDNF	220724kw_SMaher NBLsTRK_Phos19_S3-B1_1_10669	220724kw_SMaher NBLsTRK_Phos20_S3-B3_1_10671	220724kw_SMaher NBLsTRK_Phos21_S3-B5_1_10673
			220724kw_SMaher NBLsTRK_Phos19_S3-B2_1_10670	220724kw_SMaher NBLsTRK_Phos20_S3-B4_1_10672	220724kw_SMaher NBLsTRK_Phos21_S3-B6_1_10674
		24 h BDNF	220724kw_SMaher NBLsTRK_Phos22_S3-B7_1_10675	220724kw_SMaher NBLsTRK_Phos23_S3-B9_1_10677	220724kw_SMaher NBLsTRK_Phos24_S3-B11_1_10679
			220724kw_SMaher NBLsTRK_Phos22_S3-B8_1_10676	220724kw_SMaher NBLsTRK_Phos23_S3-B10_1_10678	220724kw_SMaher NBLsTRK_Phos24_S3-B12_1_10680
NBLS/NTRK3	TrkC	0	220724kw_SMaher NBLsTRK_Phos25_S1-A1_1_10681	220724kw_SMaher NBLsTRK_Phos26_S1-A3_1_10683	220724kw_SMaher NBLsTRK_Phos27_S1-A5_1_10685
			220724kw_SMaher NBLsTRK_Phos25_S1-A2_1_10682	220724kw_SMaher NBLsTRK_Phos26_S1-A4_1_10684	220724kw_SMaher NBLsTRK_Phos27_S1-A6_1_10686
		10 min NT-3	220724kw_SMaher NBLsTRK_Phos28_S1-A7_1_10687	220724kw_SMaher NBLsTRK_Phos29_S1-A9_1_10689	220724kw_SMaher NBLsTRK_Phos30_S1-A11_1_10691
			220724kw_SMaher NBLsTRK_Phos28_S1-A8_1_10688	220724kw_SMaher NBLsTRK_Phos29_S1-A10_1_10690	220724kw_SMaher NBLsTRK_Phos30_S1-A12_1_10692
		45 min NT-3	220724kw_SMaher NBLsTRK_Phos31_S1-B1_1_10693	220724kw_SMaher NBLsTRK_Phos32_S1-B3_1_10695	220724kw_SMaher NBLsTRK_Phos33_S1-B5_1_10697
			220724kw_SMaher NBLsTRK_Phos31_S1-B2_1_10694	220724kw_SMaher NBLsTRK_Phos32_S1-B4_1_10696	220724kw_SMaher NBLsTRK_Phos33_S1-B6_1_10698
		24 h NT-3	220724kw_SMaher NBLsTRK_Phos34_S1-B7_1_10699	220724kw_SMaher NBLsTRK_Phos35_S1-B9_1_10701	220724kw_SMaher NBLsTRK_Phos36_S1-B11_1_10703
			220724kw_SMaher NBLsTRK_Phos34_S1-B8_1_10700	220724kw_SMaher NBLsTRK_Phos35_S1-B10_1_10702	220724kw_SMaher NBLsTRK_Phos36_S1-B12_1_10704
NLF/NTRK1	TrkA	0	220724kw_SMaher NLfTRK_Phos1_S4-A1_1_10780	220724kw_SMaher NLfTRK_Phos2_S3-A3_1_10707	220724kw_SMaher NLfTRK_Phos3_S3-A5_1_10709
			220724kw_SMaher NLfTRK_Phos1_S4-A2_1_10781	220724kw_SMaher NLfTRK_Phos2_S3-A4_1_10708	220724kw_SMaher NLfTRK_Phos3_S3-A6_1_10710
		10 min NGF	220724kw_SMaher NLfTRK_Phos4_S3-A7_1_10711	220724kw_SMaher NLfTRK_Phos5_S3-A9_1_10713	220724kw_SMaher NLfTRK_Phos6_S3-A11_1_10715
			220724kw_SMaher NLfTRK_Phos4_S3-A8_1_10712	220724kw_SMaher NLfTRK_Phos5_S3-A10_1_10714	220724kw_SMaher NLfTRK_Phos6_S3-A12_1_10716
		45 min NGF	220724kw_SMaher NLfTRK_Phos7_S3-B1_1_10717	220724kw_SMaher NLfTRK_Phos8_S3-B3_1_10719	220724kw_SMaher NLfTRK_Phos9_S3-B5_1_10721
			220724kw_SMaher NLfTRK_Phos7_S3-B2_1_10718	220724kw_SMaher NLfTRK_Phos8_S3-B4_1_10720	220724kw_SMaher NLfTRK_Phos9_S3-B6_1_10722
		24 h NGF	220724kw_SMaher NLfTRK_Phos10_S3-B7_1_10723	220724kw_SMaher NLfTRK_Phos11_S3-B9_1_10725	220724kw_SMaher NLfTRK_Phos12_S3-B11_1_10727
			220724kw_SMaher NLfTRK_Phos10_S3-B8_1_10724	220724kw_SMaher NLfTRK_Phos11_S3-B10_1_10726	220724kw_SMaher NLfTRK_Phos12_S3-B12_1_10728
NLF/NTRK2	TrkB	0	220724kw_SMaher NLfTRK_Phos13_S4-A3_1_10782	220724kw_SMaher NLfTRK_Phos14_S3-A3_1_10734	220724kw_SMaher NLfTRK_Phos15_S3-A5_1_10736
			220724kw_SMaher NLfTRK_Phos13_S4-A4_1_10783	220724kw_SMaher NLfTRK_Phos14_S3-A4_1_10735	220724kw_SMaher NLfTRK_Phos15_S3-A6_1_10737
		10 min BDNF	220724kw_SMaher NLfTRK_Phos16_S3-A7_1_10738	220724kw_SMaher NLfTRK_Phos17_S3-A9_1_10740	220724kw_SMaher NLfTRK_Phos18_S3-A11_1_10742
			220724kw_SMaher NLfTRK_Phos16_S3-A8_1_10739	220724kw_SMaher NLfTRK_Phos17_S3-A10_1_10741	220724kw_SMaher NLfTRK_Phos18_S3-A12_1_10743
		45 min BDNF	220724kw_SMaher NLfTRK_Phos19_S3-B1_1_10744	220724kw_SMaher NLfTRK_Phos20_S3-B3_1_10746	220724kw_SMaher NLfTRK_Phos21_S3-B5_1_10748
			220724kw_SMaher NLfTRK_Phos19_S3-B2_1_10745	220724kw_SMaher NLfTRK_Phos20_S3-B4_1_10747	220724kw_SMaher NLfTRK_Phos21_S3-B6_1_10749
		24 h BDNF	220724kw_SMaher NLfTRK_Phos22_S3-B7_1_10750	220724kw_SMaher NLfTRK_Phos23_S3-B9_1_10752	220724kw_SMaher NLfTRK_Phos24_S3-B11_1_10754
			220724kw_SMaher NLfTRK_Phos22_S3-B8_1_10751	220724kw_SMaher NLfTRK_Phos23_S3-B10_1_10753	220724kw_SMaher NLfTRK_Phos24_S3-B12_1_10755
NLF/NTRK3	TrkC	0	220724kw_SMaher NLfTRK_Phos25_S3-C1_1_10756	220724kw_SMaher NLfTRK_Phos26_S3-C3_1_10758	220724kw_SMaher NLfTRK_Phos27_S3-C5_1_10760
			220724kw_SMaher NLfTRK_Phos25_S3-C2_1_10757	220724kw_SMaher NLfTRK_Phos26_S3-C4_1_10759	220724kw_SMaher NLfTRK_Phos27_S3-C6_1_10761
		10 min NT-3	220724kw_SMaher NLfTRK_Phos28_S3-C7_1_10762	220724kw_SMaher NLfTRK_Phos29_S3-C9_1_10764	220724kw_SMaher NLfTRK_Phos30_S3-C11_1_10766
			220724kw_SMaher NLfTRK_Phos28_S3-C8_1_10763	220724kw_SMaher NLfTRK_Phos29_S3-C10_1_10765	220724kw_SMaher NLfTRK_Phos30_S3-C12_1_10767
		45 min NT-3	220724kw_SMaher NLfTRK_Phos31_S3-D1_1_10768	220724kw_SMaher NLfTRK_Phos32_S3-D3_1_10770	220724kw_SMaher NLfTRK_Phos33_S3-D5_1_10772
			220724kw_SMaher NLfTRK_Phos31_S3-D2_1_10769	220724kw_SMaher NLfTRK_Phos32_S3-D4_1_10771	220724kw_SMaher NLfTRK_Phos33_S3-D6_1_10773
		24 h NT-3	220724kw_SMaher NLfTRK_Phos34_S3-D7_1_10774	220724kw_SMaher NLfTRK_Phos35_S3-D9_1_10776	220724kw_SMaher NLfTRK_Phos36_S3-D11_1_10778
			220724kw_SMaher NLfTRK_Phos34_S3-D8_1_10775	220724kw_SMaher NLfTRK_Phos35_S3-D10_1_10777	220724kw_SMaher NLfTRK_Phos36_S3-D12_1_10779
Phosphoproteomics - Processed data
File name			Data type
STY_79.9663.tsv			Fragpipe Output File
Phosphoproteome_combined_modified_peptide.tsv			Fragpipe Output File
Phosphoproteome_combined_protein.tsv			Fragpipe Output File
phospho.rds			Normalised & Imputed data - Available on figshare (https://doi.org/10.6084/m9.figshare.26863267)
